# Supplementary material for: Enhancement of Methane Catalysis Rates in Methylosinus trichosporium OB3b
Source: Biomolecules. 2022 Apr 9;12(4):560. doi: 10.3390/biom12040560 (PMC9024549; doi:10.3390/biom12040560)
Supplement: Supplementary file 1 [file biomolecules-12-00560-s001.zip]

Archive with 4 entries (4 files):
- biomolecules-1627204-supplementary figures.pdf
- Table S1.pdf
- Table S2.xlsx
- Table S3.xlsx
