# Supplementary material for: Enhancement of Methane Catalysis Rates in Methylosinus trichosporium OB3b
Source: Biomolecules. 2022 Apr 9;12(4):560. doi: 10.3390/biom12040560 (PMC9024549; doi:10.3390/biom12040560)
Supplement: Supplementary file 1 [file biomolecules-12-00560-s001.zip › Table S2.xlsx]

## Sheet: Sheet1
Table S2. Strain Energy Analysis (Pocket Site 1) [-kcal/mol]
Amino acid characteristics	Amino Acid substitution	B:PHE 35	A:ILE 210	B:LEU 31	B:PHE 96	B:TRP 106	B: TYR 110	A: MET 203	B: PHE 92
Hydrophobic non-polar	GLY	NR	NR	NR	NR	NR	NR	NR	NR
	ALA	NR	NR	NR	NR	NR	NR	NR	NR
	VAL	51.72	43.96	21.93	39.55	44.24	48.78	36.09	41.91
	LEU	47.77	47.45	NA	42.8	41.37	31.14	38.69	37.41
	ILE	47.47	NA	26.2	54.08	39.79	32.86	36.83	57.12
	MET	37.63	40.87	25.32	38.51	26.42	28.15	NA	38.94
	TRP	35.21	35.2	31.92	36.95	NA	24.42	56.19	31.86
	PHE	NA	35.59	34.91	NA	37.83	25.01	53.03	NA
	PRO	74.69	82.81	51.79	89.07	87.07	65.68	72.79	95.56
Hydrophilic polar	SER	42.55	41.77	19.85	28.49	41.96	44.9	39.89	30.39
	THR	45.68	40.43	21.87	33.82	42.39	50.64	39	34.98
	CYS	46.77	44.1	19.9	30.04	43.86	49.75	52.06	32.68
	TYR	46.96	41.34	38.49	40.68	36.46	NA	59.65	54.7
	ASN	42.82	44.24	24.81	42.49	41.95	32.73	36.84	34.42
	GLN	40.69	40.32	23.02	35.96	34.79	17.79	40.52	77.77
Electrically charged	ASP	50.45	42.17	21.44	38.36	49.36	26.05	42.2	41.26
	GLU	40.91	41.61	25.01	38.37	39.43	18.73	42.39	37.99
	LYS	45.29	35.56	31.38	40.31	43.18	22.97	41.4	41.42
	ARG	44.88	39.04	68.06	47.09	39.3	31.57	38.48	48.72
	HIS	44.86	30.17	27.75	42.36	39.03	19.58	47.18	35.97
