# Supplementary material for: Enhancement of Methane Catalysis Rates in Methylosinus trichosporium OB3b
Source: Biomolecules. 2022 Apr 9;12(4):560. doi: 10.3390/biom12040560 (PMC9024549; doi:10.3390/biom12040560)
Supplement: Supplementary file 1 [file biomolecules-12-00560-s001.zip › Table S3.xlsx]

## Sheet: Sheet1
Table S3. Docking Energy Analysis (Pocket site 1) [kcal/mol]
Amino Acid substitution	Ethyl benzene								Toluene								1,3-dibutadiene								trichloroethylene
	B:PHE 35	A:ILE 210	B:LEU 31	B:PHE 96	B:TRP 106	B: TYR 110	A: MET 203	B: PHE 92	B:PHE 35	A:ILE 210	B:LEU 31	B:PHE 96	B:TRP 106	B: TYR 110	A: MET 203	B: PHE 92	B:PHE 35	A:ILE 210	B:LEU 31	B:PHE 96	B:TRP 106	B: TYR 110	A: MET 203	B: PHE 92	B:PHE 35	A:ILE 210	B:LEU 31	B:PHE 96	B:TRP 106	B: TYR 110	A: MET 203	B: PHE 92
ALA	-5.6	-5.9	-6.3	-6.6	-6.5	-4.6	-4.1	-7.2	-5.5	-5.5	-5.8	-6	-6.4	-4.3	-4.7	-5.2	-3.9	-3.8	-4.2	-3.9	-4.3	-2.9	-4.3	-4.2	-3.5	-3.5	-3.6	-3.7	-3.8	-3.1	-3.8	-3.8
ARG	-5.6	-5.6	-6.3	-5.9	-6.5	-6.5	-4.1	-6.4	-5.6	-5.2	-5.8	-5.7	-5.8	-5.8	-4.7	-5.9	-4.1	-3.7	-4.1	-4.2	-4.3	-4.3	-4.3	-4.1	-3.5	-3.5	-3.6	-3.6	-3.7	-3.3	-3.8	-3.8
ASN	-5.6	-5.8	-6	-6	-6.5	-6.5	-4.1	-6.6	-5.5	-5.5	-5.5	-5.5	-5.8	-6.4	-4.7	-5.7	-3.4	-3.9	-4.2	-3.8	-4.3	-4.3	-4.3	-4.2	-3.5	-3.7	-3.6	-3.5	-3.8	-3.8	-3.8	-3.7
ASP	-5.6	-5.8	-6.1	-6	-6.5	-6.5	-4.1	-6.7	-5.5	-5.2	-5.5	-5.9	-5.8	-6.3	-4.7	-6.3	-4.2	-4.1	-4.2	-3.8	-4.3	-4.3	-4.3	-4.1	-3.5	-3.8	-3.6	-3.5	-3.7	-3.6	-3.8	-3.5
CYS	-5.6	-5.8	-6.3	-6.1	-6.5	-6.5	-4.1	-6.5	-5.5	-5.7	-5.5	-5.6	-5.8	-5.6	-4.7	-5.3	-4.1	-4.2	-4.2	-3.9	-4.3	-4.3	-4.3	-4.1	-3.5	-3.6	-3.6	-3.6	-3.8	-3.8	-3.8	-3.5
GLN	-5.6	-5.6	-5.6	-6.5	-6.5	-6.5	-4.1	-7.3	-5.3	-5.5	-5.5	-6.3	-6.3	-5.6	-4.7	-6.3	-3.9	-3.8	-4.1	-4	-4.3	-4.3	-4.3	-4.2	-3.4	-3.3	-3.4	-3.7	-3.8	-3.7	-3.8	-3.9
GLU	-5.6	-5.9	-5.6	-6.4	-6.5	-6.5	-4.1	-6.4	-5.5	-5.5	-5.2	-5.9	-5.8	-5.8	-4.7	-6.1	-4.1	-4.2	-4.1	-4	-4.3	-4.3	-4.3	-4.2	-3.5	-3.4	-3.5	-3.7	-3.8	-3.8	-3.8	-3.5
GLY	-5.6	-5.7	-6.2	-6.7	-6.5	-6.5	-4.1	-7	-5.5	-5.5	-5.5	-6.2	-5.8	-5.8	-4.7	-5.5	-3.9	-3.7	-4.2	-3.8	-4.3	-4.3	-4.3	-4.1	-3.7	-3.6	-3.4	-3.9	-3.8	-3.8	-3.8	-3.9
HIS	-5.6	-5.6	-5.6	-6.2	-6.5	-6.5	-4.1	-6.2	-5.5	-5.3	-5.3	-5.4	-6.3	-6.4	-4.7	-6	-3.4	-4.2	-4.1	-3.9	-4.3	-4.3	-4.3	-4	-3.4	-3.5	-3.5	-3.6	-3.8	-3.7	-3.8	-3.6
ILE	-5.6	-5.2	-6.6	-6.4	-6.5	-6.5	-4.1	-6.9	-5.5	-5.7	-6.2	-6.2	-6.3	-5.8	-4.7	-6.6	-3.7	-4.3	-4.1	-4.1	-4.3	-4.3	-4.3	-4.2	-3.5	-3.8	-3.7	-3.9	-3.8	-3.8	-3.8	-3.9
LEU	-5.6	-5.6	-5.2	-6	-6.5	-6.5	-4.1	-6.9	-5.5	-5.2	-5.7	-5.4	-6.3	-5.9	-4.7	-6.4	-4	-4.1	-4.3	-3.9	-4.3	-4.3	-4.3	-4.1	-3.4	-3.4	-3.8	-3.5	-3.8	-3.8	-3.8	-3.8
LYS	-5.6	-5.9	-6.1	-6.4	-6.5	-6.5	-4.1	-6.2	-5.5	-5.3	-6	-5.7	-5.8	-6.4	-4.7	-5.5	-4.1	-4.2	-4.2	-4.1	-4.3	-4.3	-4.3	-4.1	-3.4	-3.2	-3.4	-3.7	-3.8	-3.8	-3.8	-3.5
MET	-5.9	-5.6	-5.6	-6.3	-6.5	-6.5	-5.2	-6.7	-5.3	-5.3	-5.3	-6	-5.8	-5.8	-5.7	-5.5	-4.1	-4.2	-4.1	-3.9	-4.3	-4.3	-4.3	-4.2	-3.5	-3.5	-3.3	-3.7	-3.8	-3.7	-3.8	-3.5
PHE	-5.2	-6.3	-5.8	-5.2	-6.5	-6.5	-4.1	-5.2	-5.7	-5.9	-5.2	-5.7	-6.4	-6.4	-4.7	-5.7	-4.3	-3.8	-4.3	-4.3	-4.3	-4.3	-4.3	-4.3	-3.8	-3.5	-3.3	-3.8	-3.8	-3.8	-3.8	-3.8
PRO	-5.6	-6	-6.3	-6.8	-6.5	-6.5	-4.1	-7.3	-5.5	-5.6	-6	-5.7	-6.4	-6.1	-4.7	-6.4	-4.2	-3.9	-4.2	-3.9	-4.3	-4.3	-4.3	-4.2	-3.5	-3.5	-3.6	-3.8	-3.8	-3.7	-3.8	-4
SER	-5.6	-5.6	-6.3	-6.3	-6.5	-6.5	-4.1	-6.9	-5.5	-5.4	-6	-5.9	-5.8	-5.8	-4.7	-6.1	-4.1	-3.7	-4.1	-3.8	-4.3	-4.3	-4.3	-4.2	-3.5	-3.4	-3.6	-3.5	-3.8	-3.7	-3.8	-3.5
THR	-5.6	-6.1	-6.3	-6.3	-4.6	-6.5	-4.1	-6.6	-5.5	-5.9	-5.6	-5.5	-4.3	-5	-4.7	-6.5	-4.1	-3.9	-4.2	-3.9	-2.9	-4.3	-4.3	-3.9	-3.5	-3.5	-3.7	-3.6	-3.1	-3.8	-3.8	-3.9
TRP	-5.6	-5.6	-4.6	-6.5	-5.2	-6	-4.1	-6.6	-5.5	-5.5	-4.3	-6.2	-5.7	-5.8	-4.7	-5.9	-4.2	-4.2	-2.9	-4.1	-4.3	-4.3	-4.3	-4.2	-3.4	-3.5	-3.1	-3.7	-3.8	-3.8	-3.8	-3.8
TYR	-5.9	-6.3	-4.6	-5.6	-6.5	-5.2	-4.1	-5.9	-5.7	-6	-4.3	-5.5	-5.8	-5.7	-4.7	-5.6	-3.5	-4.2	-2.9	-3.9	-4.3	-4.3	-4.3	-4.2	-3.6	-3.8	-3.1	-3.5	-3.8	-3.8	-3.8	-3.8
VAL	-5.9	-6.1	-4.6	-6.3	-6.5	-5.8	-4.1	-6.7	-5.5	-5.7	-4.3	-5.8	-6.4	-6.4	-4.7	-5.5	-4.1	-4.2	-2.9	-4	-4.3	-4.3	-4.3	-4.1	-3.4	-3.8	-3.1	-3.6	-3.8	-3.8	-3.8	-3.7
